# Supplementary material for: Identification of a Unique Cytotoxic Thieno[2,3-c]Pyrazole Derivative with Potent and Selective Anticancer Effects In Vitro
Source: Biology (Basel). 2022 Jun 18;11(6):930. doi: 10.3390/biology11060930 (PMC9219615; doi:10.3390/biology11060930)
Supplement: Supplementary file 1 [file biology-11-00930-s001.zip]

Archive with 1 entries (1 files):
- biology-1741470-supplementary.pdf
